# Supplementary material for: Climatic factors driving influenza transmission in Sahelian area: A twelve-year retrospective study in Niger (2010–2021)
Source: PLoS One. 2025 May 8;20(5):e0322288. doi: 10.1371/journal.pone.0322288 (PMC12061145; doi:10.1371/journal.pone.0322288)
Supplement: S1 Table — (XLSX) [file pone.0322288.s001.xlsx]

## Sheet: Flu_weekly
SEMAINE	2019				2020				2021				2022				2023				Total général
	INF A	INF B	Négatif	Total 2019	INF A	INF B	Négatif	Total 2020	INF A	INF B	Négatif	Total 2021	INF A	INF B	Négatif	Total 2022	INF A	INF B	Négatif	Total 2023	0
1	0	0	17	17	0	0	15	15	0	0	2	2	0	0	13	13	1	0	4	5	52
2	2	3	37	42	0	0	29	29	9	1	31	41	3	0	45	48	1	15	100	116	276
3	5	3	29	37	0	7	30	37	4	1	34	39	3	0	70	73	1	13	80	94	280
4	2	1	36	39	1	2	23	26	13	0	32	45	0	0	40	40	3	15	74	92	242
5	4	2	38	44	0	4	35	39	9	0	50	59	1	0	20	21	2	7	82	91	254
6	4	1	24	29	1	4	32	37	7	1	42	50	0	0	27	27	4	18	89	111	254
7	2	0	32	34	3	3	29	35	9	1	35	45	1	0	31	32	9	9	84	102	248
8	8	0	34	42	0	3	39	42	4	0	59	63	0	0	28	28	24	9	132	165	340
9	4	1	27	32	0	3	28	31	5	0	40	45	0	0	34	34	29	4	104	137	279
10	3	0	25	28	3	0	24	27	1	0	33	34	0	0	31	31	27	0	85	112	232
11	0	0	14	14	4	1	27	32	0	0	39	39	0	0	24	24	17	0	79	96	205
12	2	0	24	26	0	3	20	23	0	0	22	22	0	0	27	27	24	5	78	107	205
13	0	0	24	24	0	1	10	11	0	0	18	18	0	0	18	18	15	1	93	109	180
14	0	0	24	24	0	0	3	3	0	0	14	14	0	0	18	18	11	0	99	110	169
15	0	0	10	10	1	0	0	1	0	0	5	5	0	0	6	6	3	0	89	92	114
16	1	0	13	14	0	0	3	3	0	1	26	27	0	0	20	20	3	1	82	86	150
17	0	0	3	3	0	0	3	3	0	0	27	27	0	0	11	11	3	0	66	69	113
18	3	0	12	15	1	0	1	2	0	0	23	23	0	1	12	13	4	0	57	61	114
19	1	0	17	18	0	0	2	2	0	0	32	32	0	0	27	27	1	0	92	93	172
20	1	0	8	9	0	0	4	4	0	0	16	16	0	0	23	23	0	0	80	80	132
21	0	0	19	19	0	0	7	7	0	0	25	25	0	0	25	25	0	0	68	68	144
22	0	0	2	2	0	0	3	3	0	0	13	13	0	0	17	17	0	0	63	63	98
23	0	0	6	6	0	0	8	8	0	0	13	13	0	1	36	37	0	0	83	83	147
24	0	0	18	18	0	0	15	15	0	0	15	15	0	0	43	43	0	0	99	99	190
25	0	0	17	17	0	0	6	6	0	0	26	26	0	0	45	45	0	0	69	69	163
26	0	0	12	12	0	0	11	11	0	0	20	20	0	1	43	44	0	0	83	83	170
27	0	0	13	13	0	0	8	8	0	0	5	5	2	0	40	42	0	0	46	46	114
28	0	0	21	21	0	0	28	28	0	0	49	49	2	1	47	50	0	0	61	61	209
29	0	0	22	22	0	0	5	5	0	0	44	44	1	2	48	51	0	0	48	48	170
30	0	0	22	22	0	0	14	14	0	0	11	11	1	0	27	28	0	0	83	83	158
31	0	0	25	25	0	0	10	10	0	0	37	37	0	0	39	39	0	0	57	57	168
32	0	0	26	26	0	0	11	11	0	0	58	58	0	0	37	37	0	0	30	30	162
33	1	0	18	19	0	0	10	10	0	0	44	44	0	0	45	45	1	0	65	66	184
34	0	0	15	15	0	0	17	17	1	0	49	50	1	0	16	17	0	0	84	84	183
35	1	0	13	14	0	0	14	14	1	0	20	21	1	0	81	82	1	0	89	90	221
36	10	0	8	18	0	0	16	16	0	0	20	20	0	0	91	91	0	0	73	73	218
37	8	0	20	28	0	0	6	6	1	0	36	37	1	0	91	92	2	0	98	100	263
38	4	0	19	23	4	0	15	19	3	0	29	32	4	0	60	64	5	0	77	82	220
39	10	0	14	24	3	1	15	19	1	0	40	41	3	0	90	93	0	0	66	66	243
40	12	0	7	19	12	2	16	30	0	0	21	21	6	0	86	92	5	0	86	91	253
41	9	0	15	24	6	1	33	40	0	0	44	44	5	1	102	108	1	0	68	69	285
42	10	0	21	31	2	0	27	29	0	0	18	18	2	0	126	128	2	0	60	62	268
43	7	0	30	37	8	0	24	32	1	0	16	17	3	0	152	155	3	0	110	113	354
44	6	0	15	21	3	1	20	24	2	0	13	15	5	1	88	94	0	0	71	71	225
45	2	0	31	33	2	3	28	33	1	0	35	36	5	1	116	122	0	0	52	52	276
46	0	0	18	18	9	5	23	37	0	0	19	19	0	0	119	119	0	0	27	27	220
47	2	0	21	23	3	0	33	36	2	0	20	22	0	2	154	156	0	0	0	0	237
48	0	0	7	7	3	4	24	31	3	0	47	50	3	5	91	99	0	0	0	0	187
49	1	1	29	31	1	0	23	24	3	0	33	36	2	4	131	137	0	0	0	0	228
50	0	0	41	41	5	3	35	43	7	0	29	36	2	5	85	92	0	0	0	0	212
51	0	0	25	25	3	1	27	31	6	0	29	35	3	9	100	112	0	0	0	0	203
52	0	1	31	32	3	1	40	44	4	0	24	28	3	16	75	94	0	0	6	6	204
53	0	1	9	10	2	0	24	26	1	0	35	36	4	14	78	96	0	0	8	8	176
Total général	125	14	1058	1197	83	53	953	1089	98	5	1517	1620	67	64	2949	3080	202	97	3479	3778	10764
